# Supplementary material for: A High-Sensitivity, Bluetooth-Enabled PCB Biosensor for HER2 and CA15-3 Protein Detection in Saliva: A Rapid, Non-Invasive Approach to Breast Cancer Screening
Source: Biosensors (Basel). 2025 Jun 15;15(6):386. doi: 10.3390/bios15060386 (PMC12190843; doi:10.3390/bios15060386)
Supplement: Supplementary file 1 [file biosensors-15-00386-s001.zip]

Archive with 1 entries (1 files):
- biosensors-3637868-supplementary.pdf
